# Supplementary material for: The impact of environmental enrichment on energy metabolism in ovariectomized mice
Source: PLoS One. 2025 Apr 2;20(4):e0320180. doi: 10.1371/journal.pone.0320180 (PMC11964458; doi:10.1371/journal.pone.0320180)
Supplement: S1 Raw Data — (XLSX) [file pone.0320180.s001.xlsx]

## Sheet: Fig 2B
Time (hour)	EE-sham					EE-OVX					SC-sham					SC-OVX					IS-sham					IS-OVX
0	14513	6036	9413	17703	7812	4430	11196	5600	5852	8071	6648	7674	3615	7175	7253	5720	8480	6697	5033	7178	1473	11560	5535	6190	7677	6693	5526	642	3546	3865
1	12864	16455	5451	17388	12830	7841	9752	4270	11451	9090	5330	8527	6245	6678	4848	4790	5745	5982	4607	5274	9537	11458	6281	664	8820	5984	4384	5219	4425	5527
2	11265	12997	14239	16278	10545	6322	8231	497	9143	6560	5743	7549	6709	7233	6123	3282	5208	5286	6255	5212	8592	10758	5967	1161	6735	5297	2971	6098	4072	6331
3	9399	15062	14612	18217	10738	464	1181	1221	8378	916	1929	2305	781	1560	394	1259	501	315	3075	1467	7597	9822	5390	8304	5289	2551	488	6003	1548	3402
4	881	10629	10704	17314	5903	2063	1817	2866	2700	690	162	228	662	145	437	2426	2904	2165	3132	1357	3477	3701	2036	7934	212	633	3127	5046	565	1870
5	467	7014	3076	16810	260	6597	3642	1845	3114	4600	410	1845	1119	2000	3522	4320	4168	3185	3527	5902	453	1661	725	5345	1368	2855	3761	2139	2106	6994
6	4332	2260	3028	15279	3260	12301	8973	10792	9456	10718	5736	6309	6845	5597	6926	4925	6727	4739	3373	7026	6005	9789	4338	3850	5575	6750	3340	4896	2804	6632
7	12759	12498	11135	8371	8804	10119	10266	8531	13212	8804	6731	9619	6162	6588	7120	7799	9183	6948	7875	9627	618	9382	3768	1117	7793	6039	4069	3404	1071	7496
8	6799	5503	7597	3036	7395	7847	8656	5458	7063	7932	4615	6159	3199	2299	5259	4089	5086	4429	7882	5893	5463	3839	516	691	3863	3701	3826	592	1741	4876
9	3739	4123	3332	451	2610	2279	3338	778	772	5510	1338	3661	1762	2821	1130	3296	4104	1877	2085	2048	7308	2944	1707	8424	192	1122	307	314	3851	721
10	284	188	127	98	617	79	717	224	527	1515	717	316	183	1122	268	1452	2317	1104	1062	3798	3275	560	32	3307	1056	45	1067	4612	157	196
11	784	356	4647	155	768	1734	440	3091	3199	177	1863	2743	268	89	1477	2476	5172	3045	3152	4244	80	255	2068	1184	1286	565	1050	1010	1725	1013
12	2042	3765	2147	2701	6041	1171	908	843	6032	5920	320	199	1322	808	759	962	712	1523	1388	2678	1356	2928	53	159	21	1091	1829	410	34	944
13	3363	286	502	578	1108	5696	2753	2364	2320	471	260	92	977	94	107	529	1268	142	250	350	306	4369	2609	3176	1607	550	321	2894	1869	3338
14	496	138	716	116	304	3052	9679	3047	1149	2258	431	5895	171	954	1170	2392	1048	269	603	5145	986	137	50	3043	166	251	535	47	140	141
15	2345	1925	2809	6525	2830	7805	2690	3203	1457	5100	356	341	1000	1069	701	845	2815	4085	2389	4652	68	1823	2094	728	445	1246	2874	99	1399	562
16	4674	1506	7052	4381	5821	2775	4283	769	3412	7725	1928	1147	209	614	1678	3212	2325	2150	3692	2395	4428	85	548	171	633	5701	639	3214	750	1097
17	173	107	152	647	1166	3887	534	154	1608	868	75	233	119	1263	88	471	1948	187	2249	2855	85	2949	256	5440	4499	2114	1291	1114	1514	4460
18	5069	6195	5387	5849	5678	3814	5450	5266	4276	5670	3630	5790	6317	4329	4305	2768	1980	2760	2143	2759	2565	3457	1606	1436	140	1322	2844	721	1142	4885
19	10438	6240	12503	10630	10832	9828	9447	8456	8929	11331	6624	10318	7708	8708	7267	12065	10581	10055	10708	10761	9613	9753	7011	10232	9241	9994	7146	6296	5749	6451
20	12307	13350	11247	11358	12842	9947	10165	9535	10395	11984	3245	7187	7163	7341	4398	9061	8561	8227	7696	9195	8427	10518	5042	10950	9385	8713	8127	6715	5969	5839
21	10135	12280	7122	5621	9333	7059	8147	8169	9176	10274	5905	7181	6620	5995	4396	8645	8759	7191	7893	8245	8809	9365	7476	10540	8822	7227	6976	5827	5742	5182
22	16713	12727	14509	14731	4247	8789	4935	5919	5798	3746	5180	1554	2665	1563	2001	4227	7663	7898	6778	9001	7231	7002	2204	10875	9402	8092	5304	4326	6137	2690
23	13443	6296	14662	14341	9868	5782	916	4892	1822	841	4653	3961	4458	6339	3311	5642	4487	6783	7199	8572	9032	10618	6245	9223	7053	6119	1479	2910	5805	2254
24	15291	14481	14950	15293	1595	613	10638	224	5145	9642	4437	5867	3700	6166	2172	6298	659	1383	3608	7043	10713	10558	5242	5192	6612	1275	4562	2325	5071	392
25	16691	16160	15654	4326	7211	8044	11023	762	5010	8543	817	9313	7096	6721	6276	5749	5082	1883	617	1863	11590	11519	6534	8618	10096	2875	5396	1447	4702	3187
26	13220	14526	15562	14981	11943	2226	4699	1198	366	8546	3216	7872	6297	5297	5433	1684	7162	742	3416	832	9732	10813	7032	8641	10026	6332	5273	3925	343	3795
27	13968	16060	14505	14405	5605	4298	894	11452	7822	505	6469	5173	5718	6621	6915	3271	7267	4349	5030	6000	8524	6153	5175	7803	8976	5593	2212	5087	303	359
28	12049	12454	14840	13609	576	2516	5045	8120	10879	473	1839	416	5531	951	3802	1165	4692	2072	3126	4516	8056	6552	1057	2455	6185	1859	792	1629	829	5334
29	9486	12511	7784	5064	10000	3801	420	5642	3957	1090	274	2106	108	3868	2648	1437	150	1124	411	3484	8167	6694	225	303	6212	296	1184	476	3659	1035
30	4935	12738	5738	3780	10966	7736	9757	9432	4115	5974	2089	3441	2408	4542	4125	5457	5203	4756	3053	4854	7122	10221	5528	7582	6795	4745	4327	3653	4254	3377
31	7156	6691	11035	14373	7911	11222	11200	9446	13814	12226	5780	8539	6292	7078	7891	7440	8303	7497	7724	9079	4151	5839	5573	8504	1955	6894	6204	5528	2237	5611
32	3321	201	1453	2332	2529	8520	10432	4753	7557	9678	3950	6890	2935	2543	1913	3566	6733	4789	5905	6139	4391	2008	2325	6241	774	4564	3821	2470	2360	4772
33	628	1207	1252	1324	725	988	3162	135	2050	5645	325	2563	233	1718	2482	613	368	258	4371	6160	1441	3936	886	52	1405	4503	585	920	50	6082
34	144	5630	579	737	740	536	1998	381	416	181	475	323	359	520	1662	870	1891	418	410	1136	1571	1423	115	221	63	746	829	1007	1654	198
35	1268	1257	583	309	1622	713	483	349	3289	4315	117	470	706	571	898	2998	1471	1216	323	2564	725	6889	52	2021	100	288	914	547	64	533
36	1345	884	4727	1473	1833	2083	367	603	721	134	695	314	288	567	467	1081	2410	1505	2623	1138	774	150	1796	85	1571	511	1615	396	2847	79
37	953	189	8450	1218	705	3054	1933	1502	1966	932	113	4421	275	111	377	2909	2371	2707	1106	1385	1256	1264	43	5342	104	1832	66	2552	174	2172
38	3494	1636	1251	3890	4267	270	3895	397	940	567	337	367	902	175	646	987	3892	1592	2553	6559	68	186	968	2055	1190	3977	2732	3035	1362	53
39	4697	1086	243	270	8471	8432	7431	4433	7521	7591	1894	1104	1165	2172	472	1411	1402	997	1569	1968	467	2543	1370	105	1056	687	329	772	2586	1497
40	141	80	4763	2178	1193	1452	563	333	1691	2490	1350	6627	648	1821	2077	5097	5023	5235	4267	3069	6821	139	42	3185	60	988	1757	2360	2141	176
41	269	735	417	762	1116	1450	171	604	403	379	52	344	167	89	109	1248	3715	1305	467	4156	199	3562	2313	351	2288	334	616	253	591	4242
42	2962	978	328	172	483	531	1719	67	1854	171	679	2521	1298	1929	2312	3207	475	111	1482	2219	567	178	360	4040	67	1974	439	123	1093	2615
43	5917	2059	4244	2343	4002	2707	3456	2208	4555	3382	1320	2505	3316	1618	1344	2176	2759	1433	2811	2136	3343	4595	3212	6477	5182	901	1688	2110	3427	1312
44	16093	12380	12275	16126	14292	9471	11082	10624	9207	9816	9199	9060	5950	7356	5456	7293	5939	7797	6859	7406	8657	11026	6112	12367	9661	6361	3257	4705	2493	4240
45	15926	15918	14612	16406	13663	9652	12326	10888	10479	9129	7515	7937	4804	5497	4577	6305	5713	6084	7424	8813	7629	7083	2385	12547	9176	5944	4371	2275	1855	2771
46	15078	14366	12947	14168	14107	9030	11610	4657	7938	11839	5505	2792	3612	1837	1997	5407	4461	5330	6218	10221	7360	6126	6137	12316	5219	6198	4054	2556	2519	2217
47	14504	15397	10810	16293	7959	6736	8911	1264	11708	11311	6762	4733	4562	5749	2163	6113	7754	6440	6042	6018	2297	9884	4715	11144	5096	221	4708	1154	4270	5348
48	15578	14889	16467	17909	2637	2497	5622	6075	7987	4212	5253	8309	7320	3722	6595	6443	7332	6343	8024	6730	7682	10743	6968	9422	485	5783	5209	3934	4335	7777
49	14478	14593	15432	17011	11060	4753	2230	6463	1221	2510	6031	8643	8607	5121	7128	2036	7016	2419	5009	418	7906	9607	6147	1183	6697	2695	3882	4613	3287	7863
50	14227	15794	15658	15620	11758	10354	4970	12279	1877	7346	1862	8209	8616	5857	7326	2560	140	238	3408	3083	5983	9620	7226	6347	5783	3259	3866	4812	1744	5338
51	16213	16921	16437	16076	10564	3506	689	4937	7491	217	1249	4573	7536	2844	6041	2898	1319	2446	1689	2662	2880	6439	5291	8721	5913	4847	4013	4518	219	3733
52	16311	14328	15740	16096	3177	7901	6972	2512	3174	4671	1251	414	1696	207	3594	1725	2368	851	3316	4966	878	294	3142	7379	1693	3858	5687	393	2184	5165
53	17233	14343	16386	15070	3173	4450	1878	539	374	1690	906	980	4475	765	158	3618	3053	4051	3718	3477	2862	5734	6774	3961	198	1322	6896	2906	1389	6716
54	16118	12985	14925	14367	12658	7328	3843	2389	4660	4899	733	819	1880	1159	1319	4331	7425	3900	7511	7250	3164	8603	5151	1751	4088	3190	6273	4839	4568	4735
55	13589	12636	12099	14085	12840	12091	11583	9383	13210	13054	6309	6044	4908	3509	4921	7873	8091	7587	8676	9349	7094	5450	2169	8099	5946	6239	4828	6201	3359	7109
56	2501	964	411	2288	3518	6867	7884	4086	7606	8701	3652	6621	3781	4539	6918	4016	5583	5409	5182	5821	3075	45	1469	6100	4609	5655	2074	1210	1825	1351
57	5414	597	741	271	1245	3318	5258	856	742	2294	410	3628	373	1405	3524	2292	3595	126	190	3951	671	5650	875	296	950	1815	948	392	2030	917
58	599	6050	1225	1155	492	5375	445	952	992	1178	38	89	743	71	90	1605	801	1051	1281	480	95	265	31	1073	90	1183	1219	867	1605	2645
59	282	7999	4314	772	2226	1936	588	2025	6627	880	676	1324	207	661	550	1503	3823	1810	4056	4368	3773	2118	187	149	3321	43	1185	177	786	2193
60	1403	551	1391	1221	5543	673	3209	196	2657	2582	225	1088	462	210	256	482	1305	1020	1278	1581	5492	2221	1752	4999	603	427	1650	97	63	441
61	5075	810	1255	5687	9564	3889	364	997	1210	201	613	473	2633	421	1294	1601	110	615	610	1017	1921	200	517	164	313	279	798	3705	2415	1032
62	153	730	434	77	2837	4632	1562	1969	1663	3585	566	4059	195	832	1067	1344	1182	141	211	1333	698	4066	115	1209	134	3841	422	1758	1189	875
63	2090	477	2196	2288	2164	4621	377	469	4180	5207	1325	3018	259	305	157	3180	5887	2942	2462	2029	1962	356	1400	4386	1968	136	1773	1535	756	208
64	1905	971	5388	647	1301	558	3822	198	1216	610	105	1670	2584	2172	139	2893	401	1121	970	1815	1975	3277	70	122	1880	3654	377	198	303	3369
65	92	1791	176	964	508	1497	5325	2579	2638	783	155	1009	490	124	2132	337	540	801	1545	4254	568	67	2482	3393	81	1465	52	3252	201	1042
66	312	487	277	371	1410	2502	1764	801	801	3939	1109	3757	957	2462	1564	2490	4293	4036	2392	3115	813	4827	983	3933	4737	105	1348	1948	3782	603
67	6138	6006	8262	6968	9204	5031	3751	3613	6174	4187	1608	1183	1864	1435	1834	4257	3526	2399	2445	4139	2837	2814	607	4117	2762	4303	2060	1591	2564	1346
68	12528	14397	14352	16994	12702	9296	11560	10369	9654	12314	9836	8550	6483	6650	6064	7366	7716	8163	6387	6810	7918	12289	7763	13386	11143	4868	4721	3076	3015	5467
69	15548	14378	11808	16800	14709	10366	10487	9036	8185	10850	8890	7013	1708	2020	1993	6800	7074	6940	7092	8216	5471	10224	5309	12478	10083	4792	4160	3958	3818	3571
70	6463	17639	1086	16210	13658	9238	12490	8019	8469	9576	7354	7458	6981	5482	5977	5226	5284	6073	5103	6147	8177	7866	1409	11406	8450	5303	3037	2587	1064	1711
71	8917	15212	14914	17580	3479	11998	9972	7756	11073	10909	3299	4632	1247	2481	1270	6735	4975	3679	6404	6614	8639	9126	5130	5828	7772	2418	802	2564	3992	3500
72	13776	17424	15654	16539	11990	6298	12489	1797	2102	5487	1037	3943	3485	2240	1683	6273	7115	5894	4684	7354	7451	10521	2806	7667	6639	4175	1618	4528	4231	800

## Sheet: Fig 2D
Time (hour)	EE-sham					EE-OVX					SC-sham					SC-OVX					IS-sham					IS-OVX
0	35.6875	36.625	35.5	36.5	35.4375	35.6875	34.6875	36.6875	35.3125	35.5	36.875	36.375	36.6875	36.375	37.0625	36.6875	35.3125	36.1875	36.0625	36	36.5625	36.125	36.25	35.5625	36.125	36	36.3125	35.375	36.0625	36.1875
1	35.9375	36.9375	35.75	36.5	35.875	35.9375	34.8125	36.0625	35.375	35.625	36.6875	36.1875	36.25	36.1875	37	36.4375	35.8125	36.4375	36.8125	36.125	36.625	36.25	36.3125	35.375	36.375	36.0625	36.625	36.4375	36.5625	36.375
2	35.375	37	35.5	36.5	35.6875	36.1875	34.5625	35.1875	35.875	35.9375	36.5	35.9375	36.3125	36.0625	36.8125	36.5	36.4375	36.5	36.875	36.1875	36.5	36.125	36	34.8125	36.0625	36.0625	36.1875	36.875	36.0625	36.375
3	35.6875	36.75	35.4375	36.375	36	35.1875	35.125	35.3125	35.75	36.0625	36.75	36.0625	36.6875	36.25	37.125	36.8125	36.0625	35.3125	36.5625	35.375	36.25	35.9375	36	35.625	36.1875	35.9375	34.25	36.3125	35.25	36
4	35.0625	36.9375	35.4375	36.5625	35.8125	35	35	36.125	35.4375	35.5	35.1875	35.5	35.6875	34.8125	36.0625	35.8125	35.75	34.875	36.3125	34.6875	36.3125	35.5	35.3125	35.4375	35.25	34.5	36	36.4375	34	35
5	35.75	36.4375	36.0625	36.25	35.8125	36.0625	35.1875	36.1875	34.875	35.25	35.1875	35.25	35.5625	35.875	36.5625	36.75	35.5	35.6875	36.0625	36.0625	34.5625	34.8125	34.875	35.25	35.0625	35.1875	36.5625	35.3125	35.625	36.6875
6	35.9375	36.3125	35.4375	36.5	35.8125	36.3125	34.625	36.75	35.25	35.875	36.5625	36.125	36.25	35.875	36.6875	36.4375	36.625	35.875	36.25	35.625	36	35.8125	35.625	34.6875	36.3125	36.125	35.75	36.125	35.5625	36.5625
7	35.1875	36.6875	35.375	36.1875	35.75	36.1875	35.5	36.6875	35.5	35.625	36.625	36.3125	36.0625	36.0625	36.875	36.75	35.375	36.0625	36.75	36.1875	35.6875	35.8125	35.875	34.75	36.1875	36.125	36.25	36.6875	35.875	36.625
8	35.0625	36.5625	36.1875	36.3125	35.4375	36.1875	35.125	36.3125	36.1875	36.3125	36.5	36.625	36.25	35.875	36.8125	36.6875	35.9375	36.5625	36.75	36.375	36.1875	35.4375	34.375	34.375	35.6875	35.9375	36.375	35.0625	35.4375	36.3125
9	35.8125	35.9375	35.4375	35.5	36.25	35.9375	34.625	36.4375	35.125	36.5	36.25	36.3125	36	35.75	36	36.125	36.25	36	36.3125	35.375	36.3125	35.4375	35.25	34.9375	35.4375	35.5	35.1875	34.875	35.75	35.3125
10	35.3125	35.1875	35.5625	35.5	35.75	35.5625	34.1875	35.8125	35.375	36	35.1875	34.875	34.875	35.0625	35.375	35.625	35.375	34.875	35.5625	34.75	35.875	34.5625	34.25	35	35.125	35.0625	34.5	36.3125	34.5	34.3125
11	35.375	35.1875	35	35.625	35.625	35.125	35.25	35.875	35.1875	35.75	35.5625	35.375	34.875	35	35.25	36.25	35.5	35.5625	35.5	35	34.875	34.6875	35.1875	34.125	35	34.6875	35.0625	35.9375	35.0625	34.875
12	35.1875	35.375	34.9375	36.25	35.8125	35.1875	35.3125	35.125	35.875	35.25	35.375	35.125	34.8125	35.1875	35.375	35.6875	35.75	35.5625	35.5	35.9375	35.3125	35.3125	33.75	33.875	34.625	34.8125	35.625	34.75	34.3125	34.8125
13	35.3125	35.75	35.625	35.8125	35.6875	35.625	35.125	35.3125	34.9375	34.5625	35.0625	34.875	35.0625	35	35.25	35.4375	34.8125	34.8125	35.6875	34.6875	34.625	35.5625	34.9375	34.5	35.4375	34.8125	35.0625	35.375	34.9375	35.4375
14	35.625	35.25	35.375	36	35.5625	35.9375	35.4375	36.3125	35.375	35.625	35.125	35.125	34.9375	35.0625	35.8125	35.3125	35.5	35.125	35.5	35.25	35	34.875	34.1875	34.5625	34.625	34.5625	34.875	34.4375	34	34.5625
15	34.875	35.3125	35.875	36.4375	35.5	35.8125	35.4375	36.4375	35.4375	35.875	35.25	35.4375	36.125	35.125	35.375	35.0625	35.4375	35.3125	35.5625	35.9375	34.9375	35	35.25	34.75	35.1875	34.5625	35.9375	34.4375	35.4375	34.625
16	35.6875	35.75	36.5	35.625	36.25	36.125	35.3125	36.125	35.625	35.6875	35.5	34.9375	34.8125	35.0625	35.6875	36.3125	36.3125	35.8125	35.6875	35.625	35.75	35	34.9375	34.1875	35.1875	35.5625	34.9375	36.125	34.375	35
17	35.1875	35.4375	36.0625	35.625	36.3125	35.625	35.8125	35.5	35.8125	34.5625	35.1875	34.9375	34.875	35	34.75	35.625	35.75	35.5625	36.3125	35.0625	34.875	35.5625	33.75	35	35.5625	35.6875	35.875	36.0625	35.9375	36.125
18	35	36.75	35.4375	36.1875	35.5	35.625	35.0625	36.4375	35.875	35.5	36.5625	36.25	36.375	36.1875	36.75	35.625	35.5	35.375	36	35.125	35.75	35.5	35.0625	34.9375	35	34.75	35.5625	34.8125	35.375	36.125
19	35.3125	36.625	35.5625	36.75	36.375	36.5625	35.5	36.5	35.4375	36.0625	36.375	36.25	36.25	36.1875	36.6875	36.75	35.4375	36.3125	36.6875	36	36.375	35.6875	36	35.4375	36.3125	36.125	36.3125	36.125	36.4375	36.375
20	35.5625	36.9375	35.5625	37	35.6875	36.3125	34.75	36.6875	35.4375	35.4375	36.3125	36.25	36.1875	36.375	36.5625	36.625	35.8125	36.125	36.4375	35.6875	36.4375	35.875	35.875	35.625	36	36	35.9375	36.5	36.25	36.1875
21	36.375	36.625	36.1875	37.125	36.6875	36.375	34.625	36.6875	35.5625	35.4375	36.6875	36.25	36.4375	36.125	36.6875	36.6875	35.375	36.75	36.5	36.4375	36.5625	35.9375	36.25	35.875	36.25	36.1875	36.25	36.8125	36.6875	36.25
22	35.5	36.875	35.625	36.75	36.375	36.4375	35.5625	36.75	36.125	35.75	36.3125	36	36.375	36.125	36.125	36.4375	35.5	36.4375	36.6875	36.1875	36.5625	35.875	35.875	35.625	36.5625	36.125	36.6875	36.6875	36.1875	36.1875
23	36	36.625	35.9375	36.9375	35.9375	36.1875	35.75	36.25	35.75	35.9375	36.375	36	36.25	36.125	36.3125	36.8125	35.3125	36.1875	36.4375	36	36.6875	36	36.25	35.5625	36.3125	36.0625	35.625	36.75	36.625	36.0625
24	35.4375	37.1875	36.9375	36.6875	36.5625	35.375	34.375	35.4375	34.9375	35.5625	36.625	36.0625	36.25	36.5	36.4375	36.75	36	35.8125	36.1875	35.8125	37.4375	36.0625	36	35.5	36.5	35.1875	36.375	36.0625	36.5	35.125
25	35.5625	36.8125	35.4375	36.75	36.375	36	35.6875	35.9375	35.5	35.625	35.3125	36.1875	36.4375	36.3125	36.625	36.5	35.625	35	35.625	34.8125	37	36.0625	36.125	35.5625	36.4375	35.6875	36.4375	35.25	35.6875	36.125
26	36.375	36.9375	36.75	36.875	35.6875	36.0625	36.0625	35.625	35.3125	36.0625	36.125	36.4375	36.3125	36.5625	36.9375	35.9375	35.25	35.75	35.6875	34.375	36.625	36.0625	36.0625	35.5	36.625	36.375	36.4375	36.25	34.6875	36.1875
27	36.5	37	36.375	36.75	35.625	35.625	35.125	36.4375	34.9375	35.375	36.625	35.875	36.25	36.3125	36.8125	36.1875	35.5625	36.0625	36.5625	36.0625	37.3125	36.3125	35.8125	35.5625	36.3125	36.125	36.4375	36.375	34.375	34.875
28	35.6875	37.125	35.3125	36.375	34.8125	35.1875	35.4375	36.5625	35.0625	34.875	35.875	35.6875	36.25	35.6875	36.6875	35.5625	35.5	35.8125	36.125	35.6875	37.125	35.875	35.1875	35.3125	36.75	35.8125	34.8125	36.3125	34.6875	35.9375
29	35.6875	36.75	36.5	36.5	36.375	36.25	35.8125	36.625	35.3125	35.0625	35.3125	35.5625	35.75	36.125	36.5	35.9375	35.3125	35.5	35.875	35.1875	36.625	35.8125	34.3125	34.375	36.25	34.75	35.3125	35.5	35.875	35.875
30	35.0625	36.8125	36	36.25	36	36.625	34.875	36.5625	35.0625	35.625	35.5625	35.9375	35.75	36.6875	36.5625	36.4375	35.8125	36.25	36.0625	36.0625	36.75	35.8125	36.125	35.25	35.9375	35.375	36.1875	36.25	36.1875	36.0625
31	36.1875	36.625	36.3125	36.5625	36.3125	36.5	34.5625	36.75	35.5625	35.5	36.4375	36.75	35.9375	36.0625	36.75	36.875	35.625	36.3125	36.5	36.125	36.1875	35.75	36.1875	35.1875	36.5625	36.125	36.25	36.5625	35.625	36.5625
32	35.875	36	36.375	36.9375	35.6875	36.0625	35.125	36.3125	35.5	35.5625	36.1875	36.5	36.1875	35.9375	36.4375	37.1875	36	36.5	36.4375	36.5625	36.25	35.625	35.875	35.3125	35.1875	35.875	36.1875	36.625	35.5	36.375
33	35.8125	35.9375	35.75	35.8125	36.125	36	35.6875	35.5	36	35.625	35.9375	36.125	36.1875	36.4375	36.5625	35.375	35.875	34.875	36.5625	35.5	35.6875	35.8125	34.875	34.375	35.5625	35.875	34.6875	35.1875	34.5625	36.125
34	35.875	36.375	36	36.8125	36.25	35.6875	34.375	35.5	34.75	34.8125	35.8125	35.4375	36.0625	35.6875	36.3125	35.3125	35.75	35.5625	35.9375	35.125	35.6875	35.75	34.9375	34.25	34.625	35	34.6875	35	35.1875	35
35	36	36.125	35.9375	35.875	36.25	35.0625	35.125	35.625	34.75	34.8125	35.625	35	35.625	35.5625	36	35.75	35.0625	35.375	35.375	35.5	35.5625	35.625	34.125	34.4375	34.1875	34.6875	35.25	34.75	34.5	34.5
36	36.0625	35.875	35.6875	35.9375	36.1875	35.3125	34.75	35.5	35.375	35.25	35	36.0625	35.25	35.375	36.125	35.5	35.8125	35.75	35.6875	35.25	35.0625	35	34.75	34.25	35	34.5	35.125	34.875	35.0625	34.9375
37	36.4375	35.875	35.4375	36.125	36.3125	35.75	35.5625	35.9375	35.9375	35.5	35.125	35.8125	35.125	35.5	35.8125	35.9375	35	35.125	35.5625	34.875	35.1875	35.125	34.5	34.6875	34.1875	35.0625	34.5625	35.5625	34.0625	35.1875
38	35.6875	35.9375	35.5625	36.375	35.75	35.375	35	36.125	35.5	35.125	35.4375	35.5625	35.4375	35.1875	35.3125	35.6875	35.5625	35.5	35.4375	35.375	34.9375	35.0625	34.625	34.875	34.8125	35.5	35.5	35.8125	35	34.9375
39	36.0625	35.9375	36.1875	36	35.875	35.8125	34.8125	35.9375	34.8125	35.875	35.1875	35.1875	35	35.25	35.5	35.75	35.375	35.25	35.75	35.5	34.875	35	35	34.5	35.375	35.0625	34.875	34.8125	35.625	35.4375
40	35.9375	36	35.125	36.0625	36.625	36.125	34.75	35.75	36.5	35.6875	36.3125	35.375	35.875	35.625	35.9375	36.5	36.1875	36.3125	36	35.375	35.75	34.9375	34.75	34.75	33.875	35.0625	35.5	35.375	34.9375	34.5625
41	35.375	36.0625	35.25	36.6875	36.25	35.8125	35.3125	35.875	35.1875	35.4375	35.25	35.625	35.625	35.5625	35.8125	35.4375	35.3125	36.125	35.625	35.4375	35	35.375	35.375	34.5625	35.4375	35	35.0625	35.1875	34.5625	35.5
42	36.0625	36.0625	36.125	35.75	36.5	35.0625	35.3125	35.5625	35.4375	35.375	35	35.1875	35.5	35.0625	35.875	35.75	35.9375	35.5	35.8125	35.8125	34.6875	34.8125	35	35.125	34.1875	36	34.625	34.9375	34.9375	35.5
43	35.625	36.3125	35.9375	36.3125	36.5625	35.875	36	35.8125	35.625	35.8125	36.0625	36	36.125	36.125	36.3125	35.875	34.9375	36	35.6875	35.25	35.9375	35.5625	35.5625	35.1875	35.9375	35.375	35.4375	36	35.9375	35.5
44	35.4375	37	35.4375	36.6875	36	36.0625	35.5	36.875	36.0625	35.75	37.0625	36.4375	36.1875	36	36.625	36.375	35.5	36.3125	36.6875	36.0625	36.6875	36.0625	36.1875	35.5625	36.5625	36.0625	36.375	36.5	35.875	36.4375
45	35.375	37.125	35.8125	36.5625	35.875	36.0625	34.75	36.875	35.4375	35.5	37.4375	36.125	36.4375	36.25	36.4375	36.5625	35.5625	36.3125	36.75	36.75	36.8125	36	36.25	35.6875	36.375	35.5	36.3125	36.375	35.8125	35.8125
46	35.625	37	35.9375	36.8125	35.8125	36.125	34.4375	36.75	36.25	35.6875	36.9375	36.3125	36.25	36.3125	36.75	36.25	35.0625	35.8125	36.3125	35.75	36.5	35.9375	36.25	35.75	36.25	35.8125	36.1875	36.375	35.8125	36
47	36.3125	37	36	36.625	36	36	35.0625	35.625	35.0625	35.125	36.625	35.9375	36.1875	36.0625	36.5625	36.6875	35.5625	35.875	36.4375	35.625	36.625	36	35.9375	35.8125	36.25	35.1875	36.25	35.4375	36.4375	36.4375
48	36.4375	37.5	35.375	36.625	36.1875	36.0625	35.5625	36.3125	35.3125	35.9375	36.4375	36.3125	36.375	36	37	36.5625	35.875	36.5	37	35.3125	36.6875	36.125	36.25	35.8125	34.875	35.875	35.5625	36.5	36.4375	36.0625
49	35.875	37	35.5625	36.875	36.0625	35.875	35.625	36.5625	35.9375	35.625	36.25	36.4375	36.5625	36.3125	36.9375	35.875	35.9375	36.25	36.3125	35.4375	36.6875	36.125	36.4375	35.3125	36.4375	36.0625	36.375	36.4375	36	36.5625
50	36.5	37.1875	35.8125	36.875	36	36	35.5	36.75	34.25	35.5	35.625	36.3125	36.5	36.3125	36.625	36.0625	36.3125	35.0625	35.8125	35.5	37	36.25	36.25	35.6875	36.5	35.4375	36.8125	36.375	35.875	36.3125
51	36.0625	37.0625	35.9375	36.75	35.8125	35.625	34.125	36.1875	34.9375	35.625	35.5	36.3125	36.5625	36.0625	36.375	35.3125	35	34.9375	35.25	35.5625	36.5	35.875	35.9375	35.75	36.0625	35.875	36.625	36.625	34.4375	36.1875
52	35.5	37	36.1875	36.5625	35.875	35.8125	35.4375	35.8125	35.4375	35.125	35.1875	35.25	36	35.0625	36.4375	35.5625	35.3125	35.5	35.375	35.5625	34.875	34.5	35.9375	35.4375	35.3125	36.0625	36.125	35.8125	35.4375	35.8125
53	35.375	37	35.9375	36.75	35.8125	35.875	35.875	35.6875	35.6875	35.5	35.75	34.875	36.25	35.1875	35.9375	36	35.9375	35.8125	36.125	35.625	35.75	35.6875	36	35.125	34.6875	34.9375	36.75	36.0625	35.6875	36.625
54	35.375	36.875	35.375	36.5625	35.6875	35.6875	35.25	35.8125	35.6875	35.75	36.125	35.0625	36	36	36.3125	36.125	35.75	36	36.5	35.75	36.1875	35.875	35.75	34.625	35.625	35.875	37	36.5	36	36.5
55	35.625	36.8125	35.9375	36.25	35.75	36.375	34.5	36.625	35.375	35.8125	36.625	35.875	36.1875	36.0625	36.75	36.6875	35.6875	36.1875	36.5625	36	36.4375	35.6875	35.875	35.0625	36.0625	36.0625	36.875	36.3125	35.6875	36.6875
56	36.125	36.6875	36.75	35.875	36.5	36.375	34.5	36.6875	35.75	35.5	36.375	35.9375	35.9375	36.0625	36.875	36.625	35.625	36.125	36.625	35.875	36.625	34.625	35.5625	35.0625	36.125	35.9375	36.1875	36.1875	35.8125	35.8125
57	36.1875	36.25	36.0625	35.75	35.9375	35.8125	35.6875	36.125	35.5625	36.125	36.0625	35.9375	36.1875	35.8125	36.625	36.125	35.3125	34.875	35.625	35.4375	34.6875	35.375	35.3125	33.75	35.625	35.5	35.4375	34.9375	35.5	34.8125
58	36.0625	36.5625	35.3125	35.875	35.875	35.8125	35.1875	35.6875	35.125	35	35.1875	35.125	35.4375	34.9375	35.125	35.125	35.1875	35	35	34.8125	34.25	34.625	34.75	34.0625	34.3125	35.0625	34.75	34.875	35.3125	35.875
59	35.5	36.5625	36.1875	35.9375	36.25	35.6875	35.0625	35.8125	35	35.125	35.5625	35.25	35.375	34.625	35.5625	35.0625	34.6875	35	35.4375	35.75	36.1875	35	34.375	34	35.375	34.375	35.0625	35	34.5625	36.0625
60	34.6875	35.1875	35.5625	35.75	35.75	35.3125	35.0625	36.0625	36.125	35.125	35.625	35	35.5625	34.5	35	35.5625	35.1875	35.0625	35.6875	35.75	36.25	35.3125	35.1875	35	35.3125	34.3125	35.25	34.625	34.75	34.1875
61	36.3125	35.625	35.875	36.25	36.25	35.9375	35.4375	35.9375	35.5625	35.5	35.5625	34.75	35.9375	34.5625	35.875	35.3125	35.4375	34.875	34.9375	35.25	35.125	34.3125	35.0625	34.375	34.6875	34.5	34.5	35.75	35.625	34.75
62	36	35.875	35.625	35.4375	36.3125	35.4375	35.125	35.875	35.3125	35	35.1875	35.375	34.9375	34.625	35.375	35.5	35.375	35.125	35	34.875	35.75	35	34.125	34.25	34.4375	35.3125	34.3125	35.6875	35.6875	34.9375
63	35.4375	35.9375	35.375	35.75	36.0625	36	35.5625	35.75	35.75	36.375	35.25	35.4375	35.125	35.5625	35.5	36.0625	35.3125	35.625	35.5625	34.9375	35.6875	34.875	34.8125	34.875	35.25	34.6875	34.8125	35.125	35	34.4375
64	36.125	36.125	35.5	36.25	36.4375	35.625	33.9375	35.9375	35.75	35.4375	35.0625	35.3125	35.4375	35.625	35.1875	35.4375	35.5625	35.5	35.1875	35.125	35.5	35.1875	34	34.125	35.5	35.5	34.625	35	34.9375	35.5625
65	36.0625	36.125	36	36.125	36.25	35.3125	35.25	36.25	35.75	35.1875	35.5	35.5	35.5625	35.3125	35.8125	35.375	35.4375	35.4375	35.125	35.0625	34.875	34.875	35.4375	34.9375	35.125	35.5	34.375	36.0625	34.75	35.4375
66	35.6875	35.75	35.4375	36.5625	36.125	35.5	35.5625	35.375	35.25	35.625	35.5625	36.0625	35.4375	35.9375	36.0625	36.0625	35.5625	35.625	35.5625	35.125	34.8125	35.1875	35	34.9375	35.75	34.875	34.875	35.25	35.4375	35.0625
67	35.5625	36.5625	35.625	35.875	36.25	36.0625	35.1875	36.1875	35.0625	35.8125	36.375	35.875	36	36.1875	36.25	36.0625	35.5	35.6875	35.875	35.4375	35.875	35.5625	34.8125	35.375	35.8125	35.375	35.75	35.4375	34.9375	35.625
68	35.4375	36.9375	35.625	36.8125	35.6875	36.125	34.3125	36.875	35.5	35.6875	37	36.625	36.3125	36.3125	36.8125	36.375	35.375	36.3125	36.5	35.6875	37.3125	36.125	36.4375	35.8125	36.375	35.875	36.375	36.75	36	36.4375
69	35.4375	37	36	36.75	35.8125	36.1875	34.4375	36.5625	35.625	35.375	37.0625	36.25	35.9375	36.5625	36.8125	36.625	35.5	36.4375	36.5	36.0625	36.9375	35.875	36.0625	35.6875	36.6875	35.875	36.9375	36.3125	36.4375	36.5
70	36.1875	37.1875	35.3125	36.6875	35.5	36.125	34.8125	36.5625	35.4375	35.75	36.9375	36.1875	36.375	36.375	36.9375	36.625	35	36.0625	36.1875	35.625	36.6875	35.875	35.6875	35.6875	36.9375	36.1875	36.375	36.375	36.4375	35.8125
71	35.375	37.125	35.625	36.875	35.8125	36	34.25	36.25	35.1875	35.4375	36.5625	35.8125	36.1875	36.4375	36.5625	36.625	35.5	36.5	36.4375	35.875	36.6875	36.1875	36.0625	35.75	36.375	35.625	35.5	35.875	36.1875	36.0625
72	35.4375	37.125	35.4375	36.5	35.5625	35.6875	34.375	35.9375	35.4375	35.5625	35.75	36.0625	36.5	36.5	36.125	36.875	35.5	36.1875	36.1875	35.5	36.4375	35.875	35.875	35.6875	36.3125	36.1875	36.375	36.6875	36.375	35.125

## Sheet: Fig 4A
sham											OVX
Time (min)	SC										Time (min)	SC
0	87	100	96	56	80	55	65	65	92		0	122	112	98	101	105	59	60	72	75	73
15	75	114	201	284	142	287	236	250			15	272	352	174	348	304	284	222	251	277	298
30	128	105	248	271	327	195	211	234	166		30	212	306	172	283	327	211	204	362	228	260
60	129	121	192	121	254	140	150	118	75		60	158	162	173	202	159	171	174	231	133	147
90	126	155	166	116	221	123	87	84	143		90	168	158	144	212	153	122	117	121	170	159
Time (min)	EE										Time (min)	EE
0	80	95	72	72	69	73	69				0	107	88	85	111	76	79	95	106
15	115	110	54	177	218	182	220				15	161	164	201	89	236	196	246	217
30	152	167	72	167	195	187	243				30	156	185	248	142	278	208	221	217
60	116	125	70	126	125	93	115				60	182	235	243	199	154	183	119	138
90	106	141	119	112	157	77	120				90	137	195	192	164	153	169	117	141
Time (min)	IS										Time (min)	IS
0	99	85	93	98	70	103	65	92	83		0	122	89	120	99	95	76	135	84
15	303	262	364	270	330	178	348	343	224		15	332	293	311	274	273	301	356	252
30	277	341	401	212	218	232	195	295	208		30	197	354	286	180	347	186	198	235
60	164	254	191	157	211	163	129	126	135		60	179	247	227	186	235	123	162	219
90	128	240	194	164	108	143	191	222	157		90	198	153	180	198	177	140	188	182

## Sheet: Fig 4J
sham							OVX
Time (min)	SC						Time (min)	SC
0	91	80	93	77	71		0	91	117	82	86
15	143	133	153	162	133		15	151	171	142	150
30	163	156	180	182	222		30	222	204	147	196
60	134	163	146	114	135		60	134	185	138	187
90	119	114	112	96	95		90	149	134	101	113
Time (min)	EE						Time (min)	EE
0	82	68	77	82			0	72	97	82	67	86
15	115	139	116	126			15	147	107	141	95	111
30	126	175	165	120			30	154	177	162	170	180
60	132	126	144	133			60	121	154	164	129	161
90	104	105	123	107			90	101	122	121	111	147
Time (min)	IS						Time (min)	IS
0	92	85	77	72			0	88	96	95	112	84
15	166	156	132	127			15	139	181	153	159	133
30	171	225	162	206			30	183	205	187	205	197
60	137	157	148	228			60	190	169	172	178	242
90	107	115	137	201			90	120	133	93	173	148
